# Supplementary material for: Association between Heavy Metal Exposure and Dyslipidemia among Korean Adults: From the Korean National Environmental Health Survey, 2015–2017
Source: Int J Environ Res Public Health. 2022 Mar 8;19(6):3181. doi: 10.3390/ijerph19063181 (PMC8951064; doi:10.3390/ijerph19063181)
Supplement: Supplementary file 1 [file ijerph-19-03181-s001.zip]

Archive with 1 entries (1 files):
- ijerph-1588804-supplementary.pdf
